# Supplementary material for: Acid Sphingomyelinase Regulates AdipoRon-Induced Differentiation of Arterial Smooth Muscle Cells via TFEB Activation
Source: Int J Mol Sci. 2025 Feb 27;26(5):2147. doi: 10.3390/ijms26052147 (PMC11899876; doi:10.3390/ijms26052147)
Supplement: Supplementary file 1 [file ijms-26-02147-s001.zip]

Archive with 1 entries (1 files):
- ijms-3419955-supplementary.pdf
